# Supplementary material for: Effect of Modification of Amorphous Silica with Ammonium Agents on the Physicochemical Properties and Hydrogenation Activity of Ir/SiO2 Catalysts
Source: Materials (Basel). 2021 Feb 18;14(4):968. doi: 10.3390/ma14040968 (PMC7923007; doi:10.3390/ma14040968)
Supplement: Supplementary file 1 [file materials-14-00968-s001.zip]

Archive with 1 entries (1 files):
- materials-1085834-supplementary.pdf
